# Supplementary material for: Cobalt Bis-Dicarbollide Enhances Antibiotics Action towards Staphylococcus epidermidis Planktonic Growth Due to Cell Envelopes Disruption
Source: Pharmaceuticals (Basel). 2022 Apr 26;15(5):534. doi: 10.3390/ph15050534 (PMC9147877; doi:10.3390/ph15050534)
Supplement: Supplementary file 1 [file pharmaceuticals-15-00534-s001.zip]

Archive with 1 entries (1 files):
- pharmaceuticals-1646986-supplementary.pdf
